# Supplementary material for: Influence of Different Amino Acids on the Aerosolization, Stability and Cytotoxicity of Spray-Dried Cannabidiol Dry Powder for Inhalation
Source: Pharmaceutics. 2025 Aug 27;17(9):1120. doi: 10.3390/pharmaceutics17091120 (PMC12473122; doi:10.3390/pharmaceutics17091120)
Supplement: Supplementary file 1 [file pharmaceutics-17-01120-s001.zip]

Archive with 1 entries (1 files):
- pharmaceutics-3786470-supplementary.pdf
